# Supplementary material for: Real-World Evidence of the Effectiveness and Safety of Ustekinumab for the Treatment of Crohn’s Disease: Systematic Review and Meta-Analysis of Observational Studies
Source: J Clin Med. 2022 Jul 20;11(14):4202. doi: 10.3390/jcm11144202 (PMC9317084; doi:10.3390/jcm11144202)
Supplement: Supplementary file 1 [file jcm-11-04202-s001.zip]

Archive with 1 entries (1 files):
- jcm-1806163-supplementary.pdf
